# Supplementary material for: Proteomics and EPS Compositional Analysis Reveals Desulfovibrio bisertensis SY-1 Induced Corrosion on Q235 Steel by Biofilm Formation
Source: Materials (Basel). 2024 Oct 17;17(20):5060. doi: 10.3390/ma17205060 (PMC11509735; doi:10.3390/ma17205060)
Supplement: Supplementary file 1 [file materials-17-05060-s001.zip]

Archive with 2 entries (2 files):
- materials-3226793-supplementary.pdf
- Table Supplementary S1-S5 .xlsx
