# Supplementary material for: Proteomics and EPS Compositional Analysis Reveals Desulfovibrio bisertensis SY-1 Induced Corrosion on Q235 Steel by Biofilm Formation
Source: Materials (Basel). 2024 Oct 17;17(20):5060. doi: 10.3390/ma17205060 (PMC11509735; doi:10.3390/ma17205060)
Supplement: Supplementary file 1 [file materials-17-05060-s001.zip › Table Supplementary S1-S5 .xlsx]

## Sheet: Table S1
Table S1 Description and changed folds of all up-regulated and down-regulated differentially expressed proteins (DEPs) in cells of biofilm and planktonic
Accession NO.	Description	Fold changes	Accession NO.	Description	Fold changes
Up-regulation			Down-regulation
DS_GM000943	conserved hypothetical protein [Desulfohalobium retbaense]	1.91698	DS_GM000256	conserved protein of unknown function [Desulfovibrio hydrothermalis AM13 = DSM 14728]	-1.53184
DS_GM000380	conserved hypothetical protein [Desulfovibrio salexigens]	1.51162	DS_GM002134	DNA-binding protein [Desulfovibrio bastinii]	-1.63538
DS_GM000748	conserved hypothetical protein [Desulfovibrio salexigens]	1.63701	DS_GM001062	hypothetical protein [Desulfocurvus vexinensis]	-2.37775
DS_GM002257	dissimilatory sulfite reductase-asociated protein DsvD [Desulfocurvus vexinensis]	1.56582	DS_GM001445	hypothetical protein [Desulfovibrio bastinii]	-2.37384
DS_GM001437	hypothetical protein [Desulfobacter curvatus]	1.5771	DS_GM003166	hypothetical protein [Desulfovibrio vulgaris]	-1.61787
DS_GM000727	hypothetical protein [Desulfocurvus vexinensis]	1.74891	DS_GM002490	locus=Chr1:2508097:2508741:+	-2.25205
DS_GM001275	hypothetical protein [Desulfocurvus vexinensis]	1.60893	DS_GM000584	Pentaheme cytochrome c [Desulfovibrio piezophilus C1TLV30]	-1.907
DS_GM001561	hypothetical protein [Desulfocurvus vexinensis]	1.59906	DS_GM003133	(Fe-S)-binding protein [Desulfocurvus vexinensis]	-1.74754
DS_GM001616	hypothetical protein [Desulfocurvus vexinensis]	1.87417	DS_GM001862	(Fe-S)-binding protein [Desulfovibrio africanus]	-1.5119
DS_GM001828	hypothetical protein [Desulfocurvus vexinensis]	3.20072	DS_GM002006	2-oxoacid: ferredoxin oxidoreductase subunit beta [Desulfocurvus vexinensis]	-1.81891
DS_GM002998	hypothetical protein [Desulfocurvus vexinensis]	1.67355	DS_GM002526	2-oxoglutarate oxidoreductase [Desulfocurvus vexinensis]	-1.59435
DS_GM003067	hypothetical protein [Desulfocurvus vexinensis]	1.55419	DS_GM001854	4Fe-4S ferredoxin [Desulfocurvus vexinensis]	-1.50063
DS_GM003069	hypothetical protein [Desulfocurvus vexinensis]	1.56364	DS_GM002839	4Fe-4S ferredoxin [Desulfocurvus vexinensis]	-1.57459
DS_GM003071	hypothetical protein [Desulfocurvus vexinensis]	2.83762	DS_GM003230	adenylyl-sulfate reductase [Desulfocurvus vexinensis]	-2.03354
DS_GM001913	hypothetical protein [Desulfomicrobium orale]	1.50532	DS_GM002955	aldehyde ferredoxin oxidoreductase [Desulfocurvus vexinensis]	-1.61407
DS_GM002196	hypothetical protein [Halodesulfovibrio spirochaetisodalis|Halodesulfovibrio spirochaetisodalis,]	1.93069	DS_GM000260	aldehyde oxidoreductase [Desulfovibrio zosterae]	-1.54929
DS_GM001312	hypothetical protein [Nitrospira bacterium SG8_3, AMK69_13350]	1.81544	DS_GM001365	disulfide reductase [Desulfovibrio bastinii]	-1.65578
DS_GM001605	locus=Chr1:1610138:1610395:+	1.71907	DS_GM001463	ferredoxin [Desulfocurvus vexinensis]	-1.98351
DS_GM000232	locus=Chr1:205835:206029:-	1.80318	DS_GM002625	fumarate hydratase [Halodesulfovibrio spirochaetisodalis]	-2.39038
DS_GM000293	locus=Chr1:269709:270347:+	1.90058	DS_GM003228	heterodisulfide reductase subunit A [Desulfocurvus vexinensis]	-1.66451
DS_GM000294	locus=Chr1:270494:271087:+	1.80411	DS_GM003229	heterodisulfide reductase subunit A [Desulfocurvus vexinensis]	-2.04389
DS_GM000295	locus=Chr1:271247:271792:+	2.05775	DS_GM001088	hydrogenase 2 large subunit [Desulfocurvus vexinensis]	-1.62959
DS_GM003122	locus=Chr1:3132313:3132861:-	1.58835	DS_GM003162	hypothetical protein [Desulfocurvus vexinensis]	-1.63952
DS_GM000422	locus=Chr1:401952:402467:+	1.64749	DS_GM002980	molybdopterin oxidoreductase [Desulfocurvus vexinensis]	-1.52821
DS_GM000423	locus=Chr1:402879:403427:+	3.2635	DS_GM001864	NADH dehydrogenase subunit D [Desulfovibrio salexigens]	-1.69738
DS_GM000425	locus=Chr1:404521:405876:+	2.03666	DS_GM002552	NADH: ubiquinone oxidoreductase [Desulfocurvus vexinensis]	-1.58931
DS_GM000447	locus=Chr1:433147:433719:-	2.49134	DS_GM000142	cytochrome c biogenesis protein CcmF [Desulfocurvus vexinensis]	-1.63694
DS_GM000569	locus=Chr1:580645:580743:-	1.80692	DS_GM002842	menaquinol oxidoreductase [Desulfocurvus vexinensis]	-1.67626
DS_GM000605	locus=Chr1:612211:612666:+	1.63849	DS_GM003190	locus=Chr1:3208969:3210477:-	-1.80261
DS_GM000610	locus=Chr1:617135:617794:-	1.81085	DS_GM001972	aminopeptidase [Desulfocurvus vexinensis]	-1.67875
DS_GM000679	locus=Chr1:677800:678369:-	1.82118	DS_GM003097	anaerobic glycerol-3-phosphate dehydrogenase subunit B [Desulfovibrio africanus]	-2.13498
DS_GM000903	locus=Chr1:878531:879547:-	1.80013	DS_GM002448	asparagine synthetase B [Desulfocurvus vexinensis]	-2.7066
DS_GM001017	MULTISPECIES: hypothetical protein [Desulfovibrio|Desulfovibrio sp.]	2.01169	DS_GM000182	glycine dehydrogenase (aminomethyl-transferring) [Desulfocurvus vexinensis]	-1.51114
DS_GM000988	PilZ domain-containing protein [Desulfonatronum thiosulfatophilum]	2.00164	DS_GM000205	peptidase M24 [Desulfocurvus vexinensis]	-1.55704
DS_GM002290	protein of unknown function [Desulfovibrio legallii]	1.90835	DS_GM003215	peptidase M24 [Desulfocurvus vexinensis]	-1.56288
DS_GM000989	4Fe-4S ferredoxin iron-sulfur-binding domain protein [Desulfovibrio piezophilus]	1.75778	DS_GM001337	peptide-binding protein [Desulfocurvus vexinensis]	-1.69405
DS_GM000468	Carbon monoxide-induced hydrogenase [Desulfovibrio piezophilus]	1.98839	DS_GM001202	S-methyl-5-thioribose-1-phosphate isomerase [Desulfocurvus vexinensis]	-1.57524
DS_GM000588	electron transport complex subunit RsxE [Desulfovibrio africanus]	1.59441	DS_GM000880	CTP synthetase [Desulfocurvus vexinensis]	-1.56444
DS_GM000587	electron transporter RnfG [Desulfovibrio oxyclinae]	1.67038	DS_GM001294	NUDIX hydrolase [Desulfovibrio fairfieldensis]	-1.52871
DS_GM002960	ferredoxin: thioredoxin reductase [Desulfovibrio longus]	1.67359	DS_GM002293	phosphoesterase [Desulfocurvus vexinensis]	-1.51787
DS_GM001865	hypothetical protein [Desulfovibrio inopinatus]	1.5836	DS_GM001384	purine-nucleoside phosphorylase [Desulfocurvus vexinensis]	-1.50565
DS_GM002404	iron hydrogenase [Halodesulfovibrio aestuarii]	1.70845	DS_GM003103	ABC-type sugar transport system, periplasmic component [Desulfohalobium retbaense DSM 5692]	-1.94977
DS_GM001362	L-threonine dehydrogenase [Halodesulfovibrio spirochaetisodalis]	1.61646	DS_GM001792	fructose-bisphosphate aldolase [Desulfocurvus vexinensis]	-1.5082
DS_GM001855	NADH-quinone oxidoreductase subunit N [Desulfovibrio sp. L21-Syr-AB]	2.33513	DS_GM003382	locus=Plas1:56013:57134:-	-1.54269
DS_GM002915	nitroreductase [Desulfovibrio salexigens]	1.98587	DS_GM003101	sugar ABC transporter permease [Desulfovibrio sp. L21-Syr-AB]	-1.55153
DS_GM002147	nitroreductase [Halodesulfovibrio aestuarii]	1.50556	DS_GM001475	polysaccharide deacetylase [Desulfovibrio alaskensis]	-1.81956
DS_GM002835	rubrerythrin [Pelobacter carbinolicus]	1.57287	DS_GM002613	cobalt-precorrin-6A synthase [Desulfocurvus vexinensis]	-2.13308
DS_GM001984	cell division protein FtsW [Desulfocurvus vexinensis]	1.62921	DS_GM002256	cobyrinic acid a, c-diamide synthase [Desulfocurvus vexinensis]	-1.53782
DS_GM002513	hypothetical protein [Desulfocurvus vexinensis]	1.57901	DS_GM002614	cobyrinic acid a, c-diamide synthase [Desulfovibrio africanus]	-1.53537
DS_GM001584	locus=Chr1:1587292:1588017:+	1.56222	DS_GM000982	L-aspartate oxidase [Desulfocurvus vexinensis]	-1.68308
DS_GM002175	acetolactate synthase isozyme 1 small subunit [Uliginosibacterium gangwonense]	1.70252	DS_GM000254	Phenylacetate-coenzyme A ligase PaaK, adenylate-forming domain family [Desulfovibrio ferrireducens]	-2.09929
DS_GM002227	aspartate ammonia-lyase [Desulfovibrio aminophilus]	1.93753	DS_GM001767	radical SAM protein [Desulfocurvus vexinensis]	-1.84362
DS_GM000070	glycine/betaine ABC transporter ATP-binding protein [Desulfovibrio brasiliensis]	1.70249	DS_GM001728	hypothetical protein [Desulfocurvus vexinensis]	-1.53622
DS_GM000025	sodium: proline symporter [Desulfovibrio zosterae]	1.57244	DS_GM002942	phosphatase PAP2 family protein [Desulfocurvus vexinensis]	-1.85282
DS_GM002505	amino acid ABC transporter substrate-binding protein [Desulfocurvus vexinensis]	1.57746	DS_GM002855	AMP-binding protein [Desulfocurvus vexinensis]	-1.76818
DS_GM000685	amino acid ABC transporter substrate-binding protein [Desulfovibrio salexigens]	1.75111	DS_GM002856	locus=Chr1:2876676:2877086:-	-1.92238
DS_GM000764	amino acid ABC transporter substrate-binding protein [Syntrophobacter fumaroxidans]	1.78937	DS_GM002857	locus=Chr1:2877169:2877411:-	-1.78063
DS_GM001331	nucleoside-diphosphate kinase [Desulfovibrio vulgaris]	1.67396	DS_GM001680	30S ribosomal protein S11 [Desulfovibrio bastinii]	-2.11966
DS_GM002627	citrate transporter [Halodesulfovibrio aestuarii]	1.57296	DS_GM001708	30S ribosomal protein S12 [Desulfocurvus vexinensis]	-2.24679
DS_GM000347	hypothetical protein [Candidatus Marispirochaeta associata]	1.75907	DS_GM001681	30S ribosomal protein S13 [Desulfomicrobium baculatum]	-1.55945
DS_GM000678	locus=Chr1:677069:677692:+	1.70748	DS_GM001248	30S ribosomal protein S18 [Desulfovibrio brasiliensis]	-2.01783
DS_GM002228	transporter, anaerobic C4-dicarboxylate uptake family [Aneurinibacillus aneurinilyticus ATCC 12856]	1.84407	DS_GM001697	30S ribosomal protein S3 [Desulfovibrio alaskensis]	-1.79269
DS_GM002059	tripartite ATP-independent transporter solute receptor, DctP family [Desulfovibrio ferrireducens]	1.54941	DS_GM001696	50S ribosomal protein L16 [Halodesulfovibrio spirochaetisodalis]	-1.92975
DS_GM000888	putative PTS IIA-like nitrogen-regulatory protein PtsN [Desulfovibrio desulfuricans ND132]	1.51561	DS_GM001700	50S ribosomal protein L2 [Desulfocurvus vexinensis]	-1.91617
DS_GM001343	adenosylmethionine--8-amino-7-oxononanoate aminotransferase BioA [Alteromonas stellipolaris]	1.73836	DS_GM002740	50S ribosomal protein L20 [Desulfonatronum thiodismutans]	-1.83051
DS_GM000592	ApbE family lipoprotein; Thiamin biosynthesis [Desulfovibrio hydrothermalis AM13 = DSM 14728]	1.60181	DS_GM002141	50S ribosomal protein L21 [Desulfocurvus vexinensis]	-2.01626
DS_GM000216	hypothetical protein [Desulfocurvus vexinensis]	1.57117	DS_GM001701	50S ribosomal protein L23 [Desulfocurvus vexinensis]	-1.72852
DS_GM002276	Molybdenum cofactor synthesis domain protein [Desulfovibrio piezophilus C1TLV30]	1.71021	DS_GM001703	50S ribosomal protein L3 [Desulfocurvus vexinensis]	-2.17135
DS_GM002954	thiamine biosynthesis protein ThiS [Gemmatimonadetes bacterium RBG_16_66_8]	1.67724	DS_GM001659	aspartyl/glutamyl-tRNA amidotransferase subunit A [Desulfocurvus vexinensis]	-1.63408
DS_GM000923	holo-[acyl-carrier-protein] synthase [Desulfocurvus vexinensis]	1.57382	DS_GM002898	glutamate--tRNA ligase [Desulfocurvus vexinensis]	-1.58607
DS_GM001582	malonyl CoA-ACP transacylase [Desulfocurvus vexinensis]	1.54685	DS_GM002541	hypothetical protein [Desulfocurvus vexinensis]	-1.58988
DS_GM001798	undecaprenyl diphosphate synthase [Desulfovibrio vulgaris]	1.58267	DS_GM000993	isoleucine--tRNA ligase [Desulfocurvus vexinensis]	-1.62611
DS_GM002723	3- 5 exonuclease domain protein [Desulfovibrio vulgaris str. Hildenborough]	1.57121	DS_GM001014	methionine aminopeptidase, type I [Desulfovibrio salexigens DSM 2638]	-1.54722
DS_GM001228	30S ribosomal protein S15 [Desulfovibrio salexigens]	1.59916	DS_GM001690	ribosomal protein S14 [Desulfomicrobium baculatum DSM 4028]	-5.28514
DS_GM000935	30S ribosomal protein S20 [Desulfocurvus vexinensis]	1.85495	DS_GM002738	translation initiation factor IF-3 [Desulfocurvus vexinensis]	-1.56759
DS_GM003150	50S ribosomal protein L19 [Desulfovibrio putealis]	1.77597	DS_GM001661	tRNA (N(6)-L-threonylcarbamoyladenosine(37)-C(2))-methylthiotransferase MtaB [Desulfovibrio sp. J2]	-1.70191
DS_GM001685	50S ribosomal protein L30 [Desulfocurvus vexinensis]	1.58952	DS_GM003332	glucose-1-phosphate cytidylyltransferase [Subdoligranulum sp. 4_3_54A2FAA]	-1.73222
DS_GM001583	arginine--tRNA ligase [Desulfocurvus vexinensis]	1.56372	DS_GM003394	locus=Plas1:63388:63594:-	-1.88457
DS_GM000100	locus=Chr1:90825:91190:+	1.508	DS_GM003055	HxlR family transcriptional regulator [Gluconobacter oxydans]	-2.13308
DS_GM001797	ribosome-recycling factor [Desulfovibrio desulfuricans]	1.54095	DS_GM003182	DNA-formamidopyrimidine glycosylase [Desulfocurvus vexinensis]	-2.5333
DS_GM000090	transcriptional regulator, TraR/DksA family [Desulfovibrio vulgaris str. Miyazaki F]	3.10807	DS_GM002678	hypothetical protein [Desulfocurvus vexinensis]	-1.53088
DS_GM001919	LysR family transcriptional regulator [Desulfovibrio oxyclinae]	1.69635	DS_GM000110	primosomal protein N [Desulfocurvus vexinensis]	-1.60457
DS_GM002778	transcriptional regulator, LysR family [Desulfoluna spongiiphila]	1.59284	DS_GM001376	single-stranded DNA-binding protein [Desulfocurvus vexinensis]	-2.10997
DS_GM002072	Transcriptional regulator, MarR family [Desulfovibrio hydrothermalis]	1.52351	DS_GM001744	acyl-[acyl-carrier-protein]--UDP-N-acetylglucosamine O-acyltransferase [Desulfocurvus vexinensis]	-1.71259
DS_GM001208	flagellar biosynthesis anti-sigma factor FlgM [Desulfovibrio cuneatus]	2.06856	DS_GM000066	BMP family ABC transporter substrate-binding protein [Halodesulfovibrio spirochaetisodalis]	-1.7253
DS_GM002025	flagellar biosynthesis anti-sigma factor FlgM [Desulfovibrio fructosivorans]	3.13722	DS_GM001734	hypothetical protein [Desulfocurvus vexinensis]	-2.01095
DS_GM001936	locus=Chr1:1934383:1936260:-	1.59493	DS_GM002784	hypothetical protein [Desulfocurvus vexinensis]	-3.69726
DS_GM000121	RNA helicase [Spirochaetes bacterium GWF1_49_6]	1.90052	DS_GM001205	hypothetical protein [Desulfocurvus vexinensis]	-1.55065
DS_GM001506	glycosyl transferase group 1 [Oscillatoria nigro-viridis]	1.567	DS_GM001251	hypothetical protein [Desulfocurvus vexinensis]	-1.54791
DS_GM002082	hypothetical protein [Desulfobacter curvatus]	1.58594	DS_GM001749	outer membrane protein assembly factor BamA [Desulfocurvus vexinensis]	-1.56924
DS_GM000214	hypothetical protein [Desulfovermiculus halophilus]	1.58276	DS_GM002906	prolipoprotein diacylglyceryl transferase [Desulfocurvus vexinensis]	-1.96008
DS_GM001780	hypothetical protein [Desulfovibrio sp. L21-Syr-AB]	1.56121	DS_GM003371	UDP-galactopyranose mutase [Polaribacter sp. Hel1_85]	-2.73958
DS_GM000883	LPS export ABC transporter periplasmic protein LptC [Desulfocurvus vexinensis]	1.70297	DS_GM003105	locus=Chr1:3117624:3119702:-	-1.50661
DS_GM001436	macrolide ABC transporter ATP-binding protein [Desulfospira joergensenii]	1.61741	DS_GM000126	hypothetical protein [Desulfocurvus vexinensis]	-1.72306
DS_GM001025	outer membrane lipoprotein carrier protein LolA [Desulfohalobium retbaense DSM 5692]	1.992	DS_GM000193	ABC transporter ATP-binding protein [Desulfocurvus vexinensis]	-1.69889
DS_GM001719	UDP-3-O-[3-hydroxymyristoyl] N-acetylglucosamine deacetylase [Desulfocurvus vexinensis]	1.58538	DS_GM002978	cytochrome c [Desulfocurvus vexinensis]	-2.2456
DS_GM002617	RND family efflux transporter, MFP subunit [Desulfovibrio sp. U5L]	1.52013	DS_GM000563	dinitrogenase iron-molybdenum cofactor biosynthesis protein [Desulfovibrio bastinii]	-1.62505
DS_GM001218	flagellar basal body rod protein FlgG [Desulfocurvus vexinensis]	1.68559	DS_GM001258	dinitrogenase iron-molybdenum cofactor biosynthesis protein [Desulfovibrio longus]	-1.69828
DS_GM001219	flagellar basal-body rod protein FlgF [Desulfocurvus vexinensis]	1.75372	DS_GM000783	glycyl-radical enzyme activating protein family [Desulfovibrio salexigens DSM 2638]	-1.57427
DS_GM002481	flagellar biosynthetic protein FliO [Desulfocurvus vexinensis]	1.8494	DS_GM001462	hypothetical protein [Desulfocurvus vexinensis]	-2.8617
DS_GM003172	flagellar filament 33 kDa core protein [Desulfovibrio sp. A2]	2.74303	DS_GM001729	peptidase U32 [Desulfocurvus vexinensis]	-1.55149
DS_GM002034	flagellar hook protein FlgE [Desulfocurvus vexinensis]	1.69443	DS_GM002421	peptidylprolyl isomerase [Betaproteobacteria bacterium SG8_40]	-2.08774
DS_GM001211	flagellar hook-associated protein 3 [Desulfocurvus vexinensis]	1.61764	DS_GM000511	ABC transporter related protein [Desulfarculus baarsii DSM 2075]	-1.5199
DS_GM001212	flagellar hook-associated protein FlgK [Desulfocurvus vexinensis]	1.87735	DS_GM000401	hypothetical protein [Halodesulfovibrio spirochaetisodalis|Halodesulfovibrio spirochaetisodalis,]	-2.05861
DS_GM002477	flagellar motor protein MotB [Desulfocurvus vexinensis]	2.54791	DS_GM001642	MBL fold metallo-hydrolase [Desulfovibrio brasiliensis]	-1.55741
DS_GM002031	flagellin [Desulfomicrobium orale]	1.75323	DS_GM002646	rhodanese [Desulfoplanes formicivorans]	-1.78353
DS_GM001273	hypothetical protein [Desulfocurvus vexinensis]	1.98623	DS_GM002258	sulfite reductase, dissimilatory-type beta subunit [Desulfocurvus vexinensis]	-1.85435
DS_GM002036	locus=Chr1:2036950:2038839:-	1.86057	DS_GM002259	sulfite reductase, dissimilatory-type subunit alpha [Desulfocurvus vexinensis]	-1.79718
DS_GM000927	chemotaxis protein CheW [Desulfovibrio inopinatus]	1.51931	DS_GM003357	Uncharacterized protein XD41_1306 [Desulfonauticus sp. 38_4375]	-2.17113
DS_GM003111	hypothetical protein [Deltaproteobacteria bacterium]	2.33159	DS_GM003307	4Fe-4S ferredoxin [Desulfocurvus vexinensis]	-2.12467
DS_GM003107	locus=Chr1:3120643:3121047:-	1.74215	DS_GM000045	4Fe-4S ferredoxin [Desulfocurvus vexinensis]	-1.57607
DS_GM002022	alkyl hydroperoxide reductase/ Thiol specific antioxidant/ Mal allergen [Desulfovibrio alkalitolerans]	1.73351	DS_GM000229	ATP-dependent DNA ligase [Desulfocurvus vexinensis]	-2.13067
DS_GM002424	dinitrogenase iron-molybdenum cofactor biosynthesis protein [Desulfovibrio termitidis]	1.50618	DS_GM001543	formate dehydrogenase-N subunit alpha [Desulfocurvus vexinensis]	-1.60366
DS_GM002118	FKBP-type peptidyl-prolyl cis-trans isomerase 2 [Tepidiphilus thermophilus]	2.55004	DS_GM001848	hypothetical protein [Desulfocurvus vexinensis]	-1.51573
DS_GM000568	hypothetical protein [Desulfocurvus vexinensis]	2.07278	DS_GM000399	modulator of drug activity B [Candidatus Thiodiazotropha endolucinida]	-1.51368
DS_GM002744	hypothetical protein [Desulfocurvus vexinensis]	2.00788	DS_GM001430	TRAP transporter solute receptor, TAXI family [Candidatus Magnetoglobus multicellularis str. Araruama]	-1.51092
DS_GM002804	molecular chaperone GroES [Desulfocurvus vexinensis]	2.05348	DS_GM002533	hypothetical protein [Desulfocurvus vexinensis]	-1.77817
DS_GM000929	parvulin-like peptidyl-prolyl isomerase [Desulfovibrio africanus PCS]	1.67035	DS_GM002794	hypothetical protein [Desulfocurvus vexinensis]	-1.55523
DS_GM001894	peptidyl-prolyl cis-trans isomerase A [Nitrospirae bacterium RBG_16_43_11]	1.61866	DS_GM003260	hypothetical protein [Desulfocurvus vexinensis]	-1.5881
DS_GM002667	thiol peroxidase (atypical 2-Cys peroxiredoxin) [Syntrophobacter fumaroxidans]	1.59957	DS_GM003181	hypothetical protein [Desulfovibrio putealis]	-1.53735
DS_GM001071	thiol reductase thioredoxin [Desulfocurvus vexinensis]	1.9832	DS_GM002173	hypothetical protein [Halodesulfovibrio spirochaetisodalis]	-2.0469
DS_GM000269	molybdate transport system substrate-binding protein [Desulfovibrio ferrireducens]	1.94921	DS_GM000611	hypothetical protein [Prevotella veroralis]	-1.58815
DS_GM000266	molybdenum ABC transporter, periplasmic molybdate-binding protein [Desulfovibrio salexigens DSM 2638]	1.63108	DS_GM002083	putative membrane protein [Sphaerochaeta pleomorpha str. Grapes]	-3.25327
DS_GM002827	phosphate transport system regulatory protein PhoU [Desulfocurvus vexinensis]	1.6613	DS_GM002990	hypothetical protein [Desulfocurvus vexinensis]	-2.39908
DS_GM000085	sulfite reductase [Desulfovibrio inopinatus]	1.95833	DS_GM001465	hypothetical protein [Desulfocurvus vexinensis]	-1.9182
DS_GM001609	alkaline phosphatase [Desulfoluna spongiiphila]	1.98393	DS_GM003053	locus=Chr1:3069498:3069968:-	-1.85902
DS_GM000797	propanediol utilization protein [Desulfovibrio zosterae]	1.52058	DS_GM001683	preprotein translocase subunit SecY [Desulfovibrio oxyclinae]	-1.55678
DS_GM001328	ABC transporter permease [Desulfocurvus vexinensis]	1.58589	DS_GM002084	hypothetical protein [Eubacterium plexicaudatum ASF492, C823_02542]	-1.7913
DS_GM000215	hypothetical protein [Desulfocurvus vexinensis]	1.51402	DS_GM000485	hypothetical protein [Desulfomicrobium orale]	-1.66479
DS_GM001289	hypothetical protein [Desulfocurvus vexinensis]	1.57733	DS_GM000487	locus=Chr1:494285:494752:-	-1.84895
DS_GM000123	intracellular protease, PfpI family [Desulfovibrio vulgaris]	1.56874
DS_GM000649	locus=Chr1:651308:653332:+	1.5875
DS_GM000651	locus=Chr1:654029:655963:+	1.76838
DS_GM003147	RNA-binding protein [Desulfocurvus vexinensis]	1.53099
DS_GM002079	hypothetical protein [Desulfobacter curvatus]	1.72715
DS_GM003210	hypothetical protein [Desulfonatronovibrio magnus]	1.76365
DS_GM001239	hypothetical protein [Desulfovibrio longus]	1.79223
DS_GM000279	membrane protein [Halodesulfovibrio aestuarii]	1.60457
DS_GM000387	metal-binding protein [Desulfitobacterium hafniense]	2.30327
DS_GM001036	TRASH domain-containing protein [Desulfomicrobium baculatum]	2.27667
DS_GM003056	GGDEF domain-containing protein [Dethiosulfatarculus sandiegensis]	2.2397
DS_GM000289	hypothetical protein [Bilophila sp. 4_1_30, HMPREF0178_03107]	1.52491
DS_GM000538	locus=Chr1:550892:551848:+	1.56371
DS_GM000202	multi-sensor signal transduction histidine kinase [Desulfovibrio sp. X2]	1.7175
DS_GM001484	putative anti-sigma regulatory factor, serine/threonine protein kinase [Desulfovibrio piezophilus]	1.90929
DS_GM002350	universal stress protein [Desulfovibrionales bacterium GWA2_65_9]	1.65898
DS_GM002047	hypothetical protein [Desulfovermiculus halophilus]	1.77688
DS_GM000185	response regulator [Desulfocurvus vexinensis]	1.58528
DS_GM003040	response regulator [Desulfomicrobium escambiense]	1.78588
DS_GM002013	response regulator [Desulfovibrio alcoholivorans]	1.78404
DS_GM003039	response regulator receiver protein [Desulfococcus oleovorans]	1.59152
DS_GM001717	preprotein translocase subunit SecE [Desulfovibrio frigidus]	1.52328
DS_GM000966	preprotein translocase subunit SecG [Desulfocurvus vexinensis]	1.5733
DS_GM002752	signal recognition particle-docking protein FtsY [Desulfovibrio sp. U5L]	1.50115

## Sheet: Table S2
Table S2 Description and changed folds of some up-regulated and down-regulated differentially expressed proteins (DEPs) in cells of biofilm and planktonic
Accession NO.	Description	Fold changes	Accession NO.	Description	Fold changes
Up-regulation			Down-regulation
Related to Eletron transfer
DS_GM000989	4Fe-4S ferredoxin iron-sulfur-binding domain protein [Desulfovibrio piezophilus]	1.75778	DS_GM000584	Pentaheme cytochrome c [Desulfovibrio piezophilus C1TLV30]	-1.907
DS_GM000468	Carbon monoxide-induced hydrogenase [Desulfovibrio piezophilus]	1.98839	DS_GM003133	(Fe-S)-binding protein [Desulfocurvus vexinensis]	-1.74754
DS_GM000588	electron transport complex subunit RsxE [Desulfovibrio africanus]	1.59441	DS_GM001862	(Fe-S)-binding protein [Desulfovibrio africanus]	-1.5119
DS_GM000587	electron transporter RnfG [Desulfovibrio oxyclinae]	1.67038	DS_GM002006	2-oxoacid: ferredoxin oxidoreductase subunit beta [Desulfocurvus vexinensis]	-1.81891
DS_GM002960	ferredoxin: thioredoxin reductase [Desulfovibrio longus]	1.67359	DS_GM002526	2-oxoglutarate oxidoreductase [Desulfocurvus vexinensis]	-1.59435
DS_GM001865	hypothetical protein [Desulfovibrio inopinatus]	1.5836	DS_GM001854	4Fe-4S ferredoxin [Desulfocurvus vexinensis]	-1.50063
DS_GM002404	iron hydrogenase [Halodesulfovibrio aestuarii]	1.70845	DS_GM002839	4Fe-4S ferredoxin [Desulfocurvus vexinensis]	-1.57459
DS_GM001362	L-threonine dehydrogenase [Halodesulfovibrio spirochaetisodalis]	1.61646	DS_GM003230	adenylyl-sulfate reductase [Desulfocurvus vexinensis]	-2.03354
DS_GM001855	NADH-quinone oxidoreductase subunit N [Desulfovibrio sp. L21-Syr-AB]	2.33513	DS_GM002955	aldehyde ferredoxin oxidoreductase [Desulfocurvus vexinensis]	-1.61407
DS_GM002915	nitroreductase [Desulfovibrio salexigens]	1.98587	DS_GM000260	aldehyde oxidoreductase [Desulfovibrio zosterae]	-1.54929
DS_GM002147	nitroreductase [Halodesulfovibrio aestuarii]	1.50556	DS_GM001365	disulfide reductase [Desulfovibrio bastinii]	-1.65578
DS_GM002835	rubrerythrin [Pelobacter carbinolicus]	1.57287	DS_GM001463	ferredoxin [Desulfocurvus vexinensis]	-1.98351
			DS_GM002625	fumarate hydratase [Halodesulfovibrio spirochaetisodalis]	-2.39038
			DS_GM003228	heterodisulfide reductase subunit A [Desulfocurvus vexinensis]	-1.66451
			DS_GM003229	heterodisulfide reductase subunit A [Desulfocurvus vexinensis]	-2.04389
			DS_GM001088	hydrogenase 2 large subunit [Desulfocurvus vexinensis]	-1.62959
			DS_GM003162	hypothetical protein [Desulfocurvus vexinensis]	-1.63952
			DS_GM002980	molybdopterin oxidoreductase [Desulfocurvus vexinensis]	-1.52821
			DS_GM001864	NADH dehydrogenase subunit D [Desulfovibrio salexigens]	-1.69738
			DS_GM002552	NADH: ubiquinone oxidoreductase [Desulfocurvus vexinensis]	-1.58931
			DS_GM000142	cytochrome c biogenesis protein CcmF [Desulfocurvus vexinensis]	-1.63694
			DS_GM002842	menaquinol oxidoreductase [Desulfocurvus vexinensis]	-1.67626
Amino acid transport and metabolism
DS_GM002175	acetolactate synthase isozyme 1 small subunit [Uliginosibacterium gangwonense]	1.70252	DS_GM001972	aminopeptidase [Desulfocurvus vexinensis]	-1.67875
DS_GM002227	aspartate ammonia-lyase [Desulfovibrio aminophilus]	1.93753	DS_GM003097	anaerobic glycerol-3-phosphate dehydrogenase subunit B [Desulfovibrio africanus]	-2.13498
DS_GM000070	glycine/betaine ABC transporter ATP-binding protein [Desulfovibrio brasiliensis]	1.70249	DS_GM002448	asparagine synthetase B [Desulfocurvus vexinensis]	-2.7066
DS_GM000025	sodium: proline symporter [Desulfovibrio zosterae]	1.57244	DS_GM000182	glycine dehydrogenase (aminomethyl-transferring) [Desulfocurvus vexinensis]	-1.51114
DS_GM002505	amino acid ABC transporter substrate-binding protein [Desulfocurvus vexinensis]	1.57746	DS_GM000205	peptidase M24 [Desulfocurvus vexinensis]	-1.55704
DS_GM000685	amino acid ABC transporter substrate-binding protein [Desulfovibrio salexigens]	1.75111	DS_GM003215	peptidase M24 [Desulfocurvus vexinensis]	-1.56288
DS_GM000764	amino acid ABC transporter substrate-binding protein [Syntrophobacter fumaroxidans]	1.78937	DS_GM001337	peptide-binding protein [Desulfocurvus vexinensis]	-1.69405
			DS_GM001202	S-methyl-5-thioribose-1-phosphate isomerase [Desulfocurvus vexinensis]	-1.57524
Signal transduction
DS_GM003056	GGDEF domain-containing protein [Dethiosulfatarculus sandiegensis]	2.2397	DS_GM002990	hypothetical protein [Desulfocurvus vexinensis]	-2.39908
DS_GM000289	hypothetical protein [Bilophila sp. 4_1_30, HMPREF0178_03107]	1.52491
DS_GM000538	locus=Chr1:550892:551848:+	1.56371
DS_GM000202	multi-sensor signal transduction histidine kinase [Desulfovibrio sp. X2]	1.7175
DS_GM001484	putative anti-sigma regulatory factor, serine/threonine protein kinase [Desulfovibrio piezophilus]	1.90929
DS_GM002350	universal stress protein [Desulfovibrionales bacterium GWA2_65_9]	1.65898
DS_GM002047	hypothetical protein [Desulfovermiculus halophilus]	1.77688
DS_GM000185	response regulator [Desulfocurvus vexinensis]	1.58528
DS_GM003040	response regulator [Desulfomicrobium escambiense]	1.78588
DS_GM002013	response regulator [Desulfovibrio alcoholivorans]	1.78404
DS_GM003039	response regulator receiver protein [Desulfococcus oleovorans]	1.59152
Related to flagellin
DS_GM001218	flagellar basal body rod protein FlgG [Desulfocurvus vexinensis]	1.68559
DS_GM001219	flagellar basal-body rod protein FlgF [Desulfocurvus vexinensis]	1.75372
DS_GM002481	flagellar biosynthetic protein FliO [Desulfocurvus vexinensis]	1.8494
DS_GM003172	flagellar filament 33 kDa core protein [Desulfovibrio sp. A2]	2.74303
DS_GM002034	flagellar hook protein FlgE [Desulfocurvus vexinensis]	1.69443
DS_GM001211	flagellar hook-associated protein 3 [Desulfocurvus vexinensis]	1.61764
DS_GM001212	flagellar hook-associated protein FlgK [Desulfocurvus vexinensis]	1.87735
DS_GM002031	flagellin [Desulfomicrobium orale]	1.75323
DS_GM001208	flagellar biosynthesis anti-sigma factor FlgM [Desulfovibrio cuneatus]	2.06856
DS_GM002025	flagellar biosynthesis anti-sigma factor FlgM [Desulfovibrio fructosivorans]	3.13722
Related to sensor
DS_GM000927	chemotaxis protein CheW [Desulfovibrio inopinatus]	1.51931
DS_GM000185	response regulator [Desulfocurvus vexinensis]	1.58528
DS_GM002477	flagellar motor protein MotB [Desulfocurvus vexinensis]	2.54791
Translation, ribosomal structure and biogenesis ;
DS_GM001228	30S ribosomal protein S15 [Desulfovibrio salexigens]	1.59916	DS_GM001680	30S ribosomal protein S11 [Desulfovibrio bastinii]	-2.11966
DS_GM000935	30S ribosomal protein S20 [Desulfocurvus vexinensis]	1.85495	DS_GM001708	30S ribosomal protein S12 [Desulfocurvus vexinensis]	-2.24679
DS_GM003150	50S ribosomal protein L19 [Desulfovibrio putealis]	1.77597	DS_GM001681	30S ribosomal protein S13 [Desulfomicrobium baculatum]	-1.55945
DS_GM001685	50S ribosomal protein L30 [Desulfocurvus vexinensis]	1.58952	DS_GM001248	30S ribosomal protein S18 [Desulfovibrio brasiliensis]	-2.01783
DS_GM001583	arginine--tRNA ligase [Desulfocurvus vexinensis]	1.56372	DS_GM001697	30S ribosomal protein S3 [Desulfovibrio alaskensis]	-1.79269
DS_GM000100	locus=Chr1:90825:91190:+	1.508	DS_GM001696	50S ribosomal protein L16 [Halodesulfovibrio spirochaetisodalis]	-1.92975
DS_GM001797	ribosome-recycling factor [Desulfovibrio desulfuricans]	1.54095	DS_GM001700	50S ribosomal protein L2 [Desulfocurvus vexinensis]	-1.91617
DS_GM000090	transcriptional regulator, TraR/DksA family [Desulfovibrio vulgaris str. Miyazaki F]	3.10807	DS_GM002740	50S ribosomal protein L20 [Desulfonatronum thiodismutans]	-1.83051
			DS_GM002141	50S ribosomal protein L21 [Desulfocurvus vexinensis]	-2.01626
			DS_GM001701	50S ribosomal protein L23 [Desulfocurvus vexinensis]	-1.72852
			DS_GM001703	50S ribosomal protein L3 [Desulfocurvus vexinensis]	-2.17135
			DS_GM001659	aspartyl/glutamyl-tRNA amidotransferase subunit A [Desulfocurvus vexinensis]	-1.63408
			DS_GM002898	glutamate--tRNA ligase [Desulfocurvus vexinensis]	-1.58607
			DS_GM002541	hypothetical protein [Desulfocurvus vexinensis]	-1.58988
			DS_GM000993	isoleucine--tRNA ligase [Desulfocurvus vexinensis]	-1.62611
			DS_GM001014	methionine aminopeptidase, type I [Desulfovibrio salexigens DSM 2638]	-1.54722
			DS_GM001690	ribosomal protein S14 [Desulfomicrobium baculatum DSM 4028]	-5.28514
			DS_GM002738	translation initiation factor IF-3 [Desulfocurvus vexinensis]	-1.56759
			DS_GM001661	tRNA (N(6)-L-threonylcarbamoyladenosine(37)-C(2))-methylthiotransferase MtaB [Desulfovibrio sp. J2]	-1.70191
			DS_GM003332	glucose-1-phosphate cytidylyltransferase [Subdoligranulum sp. 4_3_54A2FAA]	-1.73222
			DS_GM003394	locus=Plas1:63388:63594:-	-1.88457

## Sheet: Table S3
Table S3 Functional category distribution of differentially expressed proteins by GO in cells of biofilm and planktonic
GO_ID	GO_Term	GO_Class	Pvalue	Count	Up	Up_Prot_names	Down	Down_Prot_names
GO:0005198	structural molecule activity	MF	6.8401e-08	17	7	DS_GM003172 DS_GM002031 DS_GM001211 DS_GM000100 DS_GM003150 DS_GM001228 DS_GM000935	10	DS_GM001700 DS_GM001681 DS_GM001703 DS_GM001696 DS_GM001701 DS_GM001680 DS_GM001708 DS_GM002740 DS_GM001248 DS_GM001690
GO:0043228	non-membrane-bounded organelle	CC	2.61011e-06	16	5	DS_GM000100 DS_GM003150 DS_GM001228 DS_GM000935 DS_GM001273	11	DS_GM001700 DS_GM001681 DS_GM001703 DS_GM001696 DS_GM001701 DS_GM001680 DS_GM002141 DS_GM001708 DS_GM002740 DS_GM001248 DS_GM001690
GO:0005840	ribosome	CC	1.07911e-05	15	4	DS_GM000100 DS_GM003150 DS_GM001228 DS_GM000935	11	DS_GM001700 DS_GM001681 DS_GM001703 DS_GM001696 DS_GM001701 DS_GM001680 DS_GM002141 DS_GM001708 DS_GM002740 DS_GM001248 DS_GM001690
GO:0071973	bacterial-type flagellum-dependent cell motility	BP	2.83342e-05	8	8	DS_GM003172 DS_GM001212 DS_GM002031 DS_GM002034 DS_GM001211 DS_GM001218 DS_GM001219 DS_GM001273	0
GO:0003735	structural constituent of ribosome	MF	5.48069e-05	14	4	DS_GM000100 DS_GM003150 DS_GM001228 DS_GM000935	10	DS_GM001700 DS_GM001681 DS_GM001703 DS_GM001696 DS_GM001701 DS_GM001680 DS_GM001708 DS_GM002740 DS_GM001248 DS_GM001690
GO:0020037	heme binding	MF	0.000172505	6	0		6	DS_GM002259 DS_GM002258 DS_GM002978 DS_GM001462 DS_GM000142 DS_GM000584
GO:0040011	locomotion	BP	0.000221265	9	9	DS_GM003172 DS_GM001212 DS_GM002031 DS_GM002034 DS_GM001211 DS_GM000927 DS_GM001218 DS_GM001219 DS_GM001273	0
GO:0044267	cellular protein metabolic process	BP	0.000913086	20	7	DS_GM001583 DS_GM001894 DS_GM000100 DS_GM003150 DS_GM001228 DS_GM000935 DS_GM000592	13	DS_GM000993 DS_GM001700 DS_GM001681 DS_GM001703 DS_GM001696 DS_GM002738 DS_GM001701 DS_GM001680 DS_GM001708 DS_GM002740 DS_GM002906 DS_GM001248 DS_GM001690
GO:0006412	translation	BP	0.00115238	17	5	DS_GM001583 DS_GM000100 DS_GM003150 DS_GM001228 DS_GM000935	12	DS_GM000993 DS_GM001700 DS_GM001681 DS_GM001703 DS_GM001696 DS_GM002738 DS_GM001701 DS_GM001680 DS_GM001708 DS_GM002740 DS_GM001248 DS_GM001690
GO:0005737	cytoplasm	CC	0.00184633	17	6	DS_GM001583 DS_GM002804 DS_GM000100 DS_GM003150 DS_GM001228 DS_GM000935	11	DS_GM001700 DS_GM001681 DS_GM001703 DS_GM001696 DS_GM001701 DS_GM001680 DS_GM002141 DS_GM001708 DS_GM002740 DS_GM001248 DS_GM001690
GO:0034645	cellular macromolecule biosynthetic process	BP	0.0036153	18	5	DS_GM001583 DS_GM000100 DS_GM003150 DS_GM001228 DS_GM000935	13	DS_GM000993 DS_GM001700 DS_GM001681 DS_GM001703 DS_GM001696 DS_GM002738 DS_GM001701 DS_GM001680 DS_GM001708 DS_GM002740 DS_GM002906 DS_GM001248 DS_GM001690
GO:0019538	protein metabolic process	BP	0.0047555	22	7	DS_GM001583 DS_GM001894 DS_GM000100 DS_GM003150 DS_GM001228 DS_GM000935 DS_GM000592	15	DS_GM000993 DS_GM001972 DS_GM001700 DS_GM001729 DS_GM001681 DS_GM001703 DS_GM001696 DS_GM002738 DS_GM001701 DS_GM001680 DS_GM001708 DS_GM002740 DS_GM002906 DS_GM001248 DS_GM001690
GO:0044464	cell part	CC	0.00864367	22	10	DS_GM001583 DS_GM002804 DS_GM000100 DS_GM000347 DS_GM003150 DS_GM002082 DS_GM001228 DS_GM002059 DS_GM000935 DS_GM001273	12	DS_GM000066 DS_GM001700 DS_GM001681 DS_GM001703 DS_GM001696 DS_GM001701 DS_GM001680 DS_GM002141 DS_GM001708 DS_GM002740 DS_GM001248 DS_GM001690
GO:0009055	electron carrier activity	MF	0.00934976	5	0		5	DS_GM000260 DS_GM002978 DS_GM001462 DS_GM002955 DS_GM000584
GO:0019867	outer membrane	CC	0.0143417	3	0		3	DS_GM001749 DS_GM001251 DS_GM001205
GO:0006221	pyrimidine nucleotide biosynthetic process	BP	0.0399991	2	1	DS_GM001331	1	DS_GM000880
GO:0006605	protein targeting	BP	0.0399991	2	2	DS_GM002752 DS_GM001717	0
GO:0015031	protein transport	BP	0.0464079	4	3	DS_GM002752 DS_GM001717 DS_GM000966	1	DS_GM001683
GO:0044271	cellular nitrogen compound biosynthetic process	BP	0.0566707	22	6	DS_GM001583 DS_GM001331 DS_GM000100 DS_GM003150 DS_GM001228 DS_GM000935	16	DS_GM000993 DS_GM000880 DS_GM001700 DS_GM001681 DS_GM001703 DS_GM001696 DS_GM002738 DS_GM001701 DS_GM001680 DS_GM001708 DS_GM002740 DS_GM002256 DS_GM002614 DS_GM002613 DS_GM001248 DS_GM001690
GO:0048038	quinone binding	MF	0.0737059	2	1	DS_GM000468	1	DS_GM001864
GO:0009245	lipid A biosynthetic process	BP	0.0737059	2	1	DS_GM001719	1	DS_GM002784
GO:0006464	cellular protein modification process	BP	0.0837296	3	2	DS_GM001894 DS_GM000592	1	DS_GM002906
GO:0030288	outer membrane-bounded periplasmic space	CC	0.109386	3	3	DS_GM000347 DS_GM002082 DS_GM002059	0
GO:0009236	cobalamin biosynthetic process	BP	0.109386	3	0		3	DS_GM002256 DS_GM002614 DS_GM002613
GO:0061024	membrane organization	BP	0.113282	2	1	DS_GM002752	1	DS_GM001251
GO:0030976	thiamine pyrophosphate binding	MF	0.113282	2	0		2	DS_GM002526 DS_GM002006
GO:0010033	response to organic substance	BP	0.120735	1	0		1	DS_GM001251
GO:0003883	CTP synthase activity	MF	0.120735	1	0		1	DS_GM000880
GO:0004550	nucleoside diphosphate kinase activity	MF	0.120735	1	1	DS_GM001331	0
GO:0006183	GTP biosynthetic process	BP	0.120735	1	1	DS_GM001331	0
GO:0006228	UTP biosynthetic process	BP	0.120735	1	1	DS_GM001331	0
GO:0006241	CTP biosynthetic process	BP	0.120735	1	1	DS_GM001331	0
GO:0009254	peptidoglycan turnover	BP	0.120735	1	0		1	DS_GM001205
GO:0003684	damaged DNA binding	MF	0.120735	1	0		1	DS_GM003182
GO:0003906	DNA-(apurinic or apyrimidinic site) lyase activity	MF	0.120735	1	0		1	DS_GM003182
GO:0006289	nucleotide-excision repair	BP	0.120735	1	0		1	DS_GM003182
GO:0030416	methylamine metabolic process	BP	0.120735	1	1	DS_GM001239	0
GO:0008897	holo-[acyl-carrier-protein] synthase activity	MF	0.120735	1	1	DS_GM000923	0
GO:0004066	asparagine synthase (glutamine-hydrolyzing) activity	MF	0.120735	1	0		1	DS_GM002448
GO:0006529	asparagine biosynthetic process	BP	0.120735	1	0		1	DS_GM002448
GO:0015450	P-P-bond-hydrolysis-driven protein transmembrane transporter activity	MF	0.120735	1	1	DS_GM000966	0
GO:0009249	protein lipoylation	BP	0.120735	1	0		1	DS_GM002906
GO:0042158	lipoprotein biosynthetic process	BP	0.120735	1	0		1	DS_GM002906
GO:0008767	UDP-galactopyranose mutase activity	MF	0.120735	1	0		1	DS_GM003371
GO:0017013	protein flavinylation	BP	0.120735	1	1	DS_GM000592	0
GO:0008759	UDP-3-O-[3-hydroxymyristoyl] N-acetylglucosamine deacetylase activity	MF	0.120735	1	1	DS_GM001719	0
GO:0015556	C4-dicarboxylate transmembrane transporter activity	MF	0.120735	1	1	DS_GM002228	0
GO:0015740	C4-dicarboxylate transport	BP	0.120735	1	1	DS_GM002228	0
GO:0009029	tetraacyldisaccharide 4-kinase activity	MF	0.120735	1	0		1	DS_GM002784
GO:0015099	nickel cation transmembrane transporter activity	MF	0.120735	1	0		1	DS_GM000401
GO:0035444	nickel cation transmembrane transport	BP	0.120735	1	0		1	DS_GM000401
GO:0016151	nickel cation binding	MF	0.15684	2	1	DS_GM000468	1	DS_GM001088
GO:0006457	protein folding	BP	0.15684	2	2	DS_GM002804 DS_GM001894	0
GO:0045333	cellular respiration	BP	0.15684	2	1	DS_GM002227	1	DS_GM003228
GO:0008270	zinc ion binding	MF	0.168044	3	1	DS_GM000090	2	DS_GM001972 DS_GM003182
GO:0042221	response to chemical	BP	0.168044	3	2	DS_GM000927 DS_GM001273	1	DS_GM001251
GO:0071702	organic substance transport	BP	0.213107	5	4	DS_GM002752 DS_GM001717 DS_GM000966 DS_GM002228	1	DS_GM001683
GO:0004814	arginine-tRNA ligase activity	MF	0.226986	1	1	DS_GM001583	0
GO:0006420	arginyl-tRNA aminoacylation	BP	0.226986	1	1	DS_GM001583	0
GO:0006614	SRP-dependent cotranslational protein targeting to membrane	BP	0.226986	1	1	DS_GM002752	0
GO:0000413	protein peptidyl-prolyl isomerization	BP	0.226986	1	1	DS_GM001894	0
GO:0003755	peptidyl-prolyl cis-trans isomerase activity	MF	0.226986	1	1	DS_GM001894	0
GO:0003743	translation initiation factor activity	MF	0.226986	1	0		1	DS_GM002738
GO:0006413	translational initiation	BP	0.226986	1	0		1	DS_GM002738
GO:0017004	cytochrome complex assembly	BP	0.226986	1	0		1	DS_GM000142
GO:0042834	peptidoglycan binding	MF	0.226986	1	1	DS_GM001584	0
GO:0046872	metal ion binding	MF	0.249685	11	5	DS_GM002835 DS_GM001362 DS_GM000090 DS_GM000923 DS_GM000468	6	DS_GM000260 DS_GM001088 DS_GM001972 DS_GM003182 DS_GM001543 DS_GM000401
GO:0044260	cellular macromolecule metabolic process	BP	0.252399	23	7	DS_GM001583 DS_GM001894 DS_GM000100 DS_GM003150 DS_GM001228 DS_GM000935 DS_GM000592	16	DS_GM000993 DS_GM002898 DS_GM001700 DS_GM001681 DS_GM001703 DS_GM001696 DS_GM003182 DS_GM002738 DS_GM001701 DS_GM001661 DS_GM001680 DS_GM001708 DS_GM002740 DS_GM002906 DS_GM001248 DS_GM001690
GO:0046914	transition metal ion binding	MF	0.255295	6	2	DS_GM000090 DS_GM000468	4	DS_GM001088 DS_GM001972 DS_GM003182 DS_GM001543
GO:0043170	macromolecule metabolic process	BP	0.270431	26	7	DS_GM001583 DS_GM001894 DS_GM000100 DS_GM003150 DS_GM001228 DS_GM000935 DS_GM000592	19	DS_GM000993 DS_GM001972 DS_GM002898 DS_GM001700 DS_GM001729 DS_GM001681 DS_GM001703 DS_GM001205 DS_GM001696 DS_GM003182 DS_GM002738 DS_GM001701 DS_GM001661 DS_GM001680 DS_GM001708 DS_GM002740 DS_GM002906 DS_GM001248 DS_GM001690
GO:1901566	organonitrogen compound biosynthetic process	BP	0.28291	23	6	DS_GM001583 DS_GM001331 DS_GM000100 DS_GM003150 DS_GM001228 DS_GM000935	17	DS_GM000993 DS_GM000880 DS_GM001700 DS_GM001681 DS_GM001703 DS_GM001696 DS_GM002738 DS_GM001701 DS_GM001680 DS_GM001708 DS_GM002740 DS_GM002256 DS_GM002614 DS_GM002448 DS_GM002613 DS_GM001248 DS_GM001690
GO:0006935	chemotaxis	BP	0.297657	2	2	DS_GM000927 DS_GM001273	0
GO:0016879	ligase activity, forming carbon-nitrogen bonds	MF	0.297657	2	0		2	DS_GM000880 DS_GM002448
GO:0015948	methanogenesis	BP	0.320479	1	0		1	DS_GM003228
GO:0004177	aminopeptidase activity	MF	0.320479	1	0		1	DS_GM001972
GO:0006099	tricarboxylic acid cycle	BP	0.320479	1	1	DS_GM002227	0
GO:0006284	base-excision repair	BP	0.320479	1	0		1	DS_GM003182
GO:0016791	phosphatase activity	MF	0.320479	1	1	DS_GM001609	0
GO:0008137	NADH dehydrogenase (ubiquinone) activity	MF	0.320479	1	1	DS_GM001865	0
GO:0003697	single-stranded DNA binding	MF	0.320479	1	0		1	DS_GM001376
GO:0009425	bacterial-type flagellum basal body	CC	0.320479	1	1	DS_GM001273	0
GO:0035438	cyclic-di-GMP binding	MF	0.320479	1	1	DS_GM000988	0
GO:0008483	transaminase activity	MF	0.320479	1	1	DS_GM001343	0
GO:0051301	cell division	BP	0.320479	1	1	DS_GM001984	0
GO:0043412	macromolecule modification	BP	0.327196	4	2	DS_GM001894 DS_GM000592	2	DS_GM001661 DS_GM002906
GO:0051536	iron-sulfur cluster binding	MF	0.334614	8	0		8	DS_GM000260 DS_GM002259 DS_GM002258 DS_GM001767 DS_GM002552 DS_GM001661 DS_GM000783 DS_GM002955
GO:0008408	3-5 exonuclease activity	MF	0.402737	1	1	DS_GM002723	0
GO:0030151	molybdenum ion binding	MF	0.402737	1	0		1	DS_GM001543
GO:0009306	protein secretion	BP	0.402737	1	1	DS_GM000966	0
GO:1901576	organic substance biosynthetic process	BP	0.420281	27	7	DS_GM001583 DS_GM001331 DS_GM000100 DS_GM003150 DS_GM001228 DS_GM000935 DS_GM001719	20	DS_GM003228 DS_GM000993 DS_GM000880 DS_GM001700 DS_GM001681 DS_GM001703 DS_GM001696 DS_GM002738 DS_GM001701 DS_GM001680 DS_GM001708 DS_GM002740 DS_GM002256 DS_GM002614 DS_GM002448 DS_GM002613 DS_GM002906 DS_GM001248 DS_GM002784 DS_GM001690
GO:0009987	cellular process	BP	0.436156	60	33	DS_GM003172 DS_GM001583 DS_GM001212 DS_GM001071 DS_GM002031 DS_GM002034 DS_GM001211 DS_GM002804 DS_GM000185 DS_GM002752 DS_GM001331 DS_GM001894 DS_GM000100 DS_GM002227 DS_GM000927 DS_GM002723 DS_GM003150 DS_GM001218 DS_GM001228 DS_GM002013 DS_GM000538 DS_GM003040 DS_GM000935 DS_GM001219 DS_GM000202 DS_GM001273 DS_GM000966 DS_GM000592 DS_GM003039 DS_GM001719 DS_GM002481 DS_GM001984 DS_GM002047	27	DS_GM003228 DS_GM000993 DS_GM001251 DS_GM000880 DS_GM002898 DS_GM001700 DS_GM001681 DS_GM001703 DS_GM001696 DS_GM003182 DS_GM002738 DS_GM001701 DS_GM001661 DS_GM001680 DS_GM001384 DS_GM001202 DS_GM001708 DS_GM002740 DS_GM002256 DS_GM002614 DS_GM002448 DS_GM000142 DS_GM002613 DS_GM002906 DS_GM001248 DS_GM002784 DS_GM001690
GO:0044249	cellular biosynthetic process	BP	0.438334	27	7	DS_GM001583 DS_GM001331 DS_GM000100 DS_GM003150 DS_GM001228 DS_GM000935 DS_GM001719	20	DS_GM003228 DS_GM000993 DS_GM000880 DS_GM001700 DS_GM001681 DS_GM001703 DS_GM001696 DS_GM002738 DS_GM001701 DS_GM001680 DS_GM001708 DS_GM002740 DS_GM002256 DS_GM002614 DS_GM002448 DS_GM002613 DS_GM002906 DS_GM001248 DS_GM002784 DS_GM001690
GO:0006165	nucleoside diphosphate phosphorylation	BP	0.475101	1	1	DS_GM001331	0
GO:0019843	rRNA binding	MF	0.475101	1	0		1	DS_GM002740
GO:0044781	bacterial-type flagellum organization	BP	0.475101	1	1	DS_GM002481	0
GO:1901564	organonitrogen compound metabolic process	BP	0.492628	26	6	DS_GM001583 DS_GM001331 DS_GM000100 DS_GM003150 DS_GM001228 DS_GM000935	20	DS_GM000993 DS_GM000880 DS_GM002898 DS_GM001700 DS_GM001681 DS_GM001703 DS_GM001205 DS_GM001696 DS_GM002738 DS_GM001701 DS_GM001680 DS_GM001384 DS_GM001708 DS_GM002740 DS_GM002256 DS_GM002614 DS_GM002448 DS_GM002613 DS_GM001248 DS_GM001690
GO:0016853	isomerase activity	MF	0.531127	4	2	DS_GM001894 DS_GM000929	2	DS_GM003371 DS_GM002421
GO:0045454	cell redox homeostasis	BP	0.538753	1	1	DS_GM001071	0
GO:0010181	FMN binding	MF	0.538753	1	1	DS_GM000587	0
GO:0000287	magnesium ion binding	MF	0.538753	1	1	DS_GM000923	0
GO:0016043	cellular component organization	BP	0.543615	4	2	DS_GM002752 DS_GM002481	2	DS_GM001251 DS_GM000142
GO:0043167	ion binding	MF	0.573592	12	6	DS_GM002835 DS_GM001362 DS_GM000090 DS_GM000923 DS_GM001343 DS_GM000468	6	DS_GM000260 DS_GM001088 DS_GM001972 DS_GM003182 DS_GM001543 DS_GM000401
GO:0016020	membrane	CC	0.610527	20	11	DS_GM000587 DS_GM001239 DS_GM001780 DS_GM001717 DS_GM002627 DS_GM000588 DS_GM000966 DS_GM000025 DS_GM002481 DS_GM002228 DS_GM001984	9	DS_GM001749 DS_GM001251 DS_GM000066 DS_GM002173 DS_GM001205 DS_GM001683 DS_GM003101 DS_GM002906 DS_GM000401
GO:0004518	nuclease activity	MF	0.631974	2	1	DS_GM002723	1	DS_GM003182
GO:0016835	carbon-oxygen lyase activity	MF	0.647107	2	0		2	DS_GM003182 DS_GM002625
GO:0051179	localization	BP	0.683811	20	17	DS_GM003172 DS_GM001212 DS_GM002031 DS_GM002034 DS_GM001211 DS_GM002752 DS_GM000347 DS_GM001218 DS_GM001780 DS_GM002059 DS_GM001717 DS_GM001219 DS_GM001273 DS_GM002627 DS_GM000966 DS_GM000025 DS_GM002228	3	DS_GM001683 DS_GM003101 DS_GM000401
GO:0016788	hydrolase activity, acting on ester bonds	MF	0.732746	3	2	DS_GM002723 DS_GM001609	1	DS_GM003182
GO:0043039	tRNA aminoacylation	BP	0.751378	3	1	DS_GM001583	2	DS_GM000993 DS_GM002898
GO:1901137	carbohydrate derivative biosynthetic process	BP	0.751378	3	2	DS_GM001331 DS_GM001719	1	DS_GM002784
GO:0009058	biosynthetic process	BP	0.850924	28	7	DS_GM001583 DS_GM001331 DS_GM000100 DS_GM003150 DS_GM001228 DS_GM000935 DS_GM001719	21	DS_GM003228 DS_GM000993 DS_GM000880 DS_GM003332 DS_GM001700 DS_GM001681 DS_GM001703 DS_GM001696 DS_GM002738 DS_GM001701 DS_GM001680 DS_GM001708 DS_GM002740 DS_GM002256 DS_GM002614 DS_GM002448 DS_GM002613 DS_GM002906 DS_GM001248 DS_GM002784 DS_GM001690
GO:0034641	cellular nitrogen compound metabolic process	BP	0.899806	27	7	DS_GM001583 DS_GM001331 DS_GM000100 DS_GM002723 DS_GM003150 DS_GM001228 DS_GM000935	20	DS_GM000993 DS_GM000880 DS_GM002898 DS_GM001700 DS_GM001681 DS_GM001703 DS_GM001696 DS_GM003182 DS_GM002738 DS_GM001701 DS_GM001661 DS_GM001680 DS_GM001384 DS_GM001708 DS_GM002740 DS_GM002256 DS_GM002614 DS_GM002613 DS_GM001248 DS_GM001690
GO:0016021	integral component of membrane	CC	1	8	6	DS_GM001239 DS_GM002627 DS_GM000966 DS_GM002481 DS_GM002228 DS_GM001984	2	DS_GM002173 DS_GM000401
GO:0051287	NAD binding	MF	1	2	1	DS_GM000468	1	DS_GM001864

## Sheet: Table S4
Table S4 KEGG analysis of the up-regulated DEPs between biofilm cells on the Q235 surface and planktonic cells.
MapID	MapTitle	Pvalue	Count	GeneIDs	Description
map02040	Flagellar assembly	2.87e-07	12	DS_GM003172 DS_GM001212 DS_GM002031 DS_GM002034 DS_GM001211 DS_GM002036 DS_GM001218 DS_GM001219 DS_GM001208 DS_GM002025 DS_GM002477 DS_GM002481	flagellar filament 33 kDa core protein [Desulfovibrio sp. A2],flagellar hook-associated protein FlgK [Desulfocurvus vexinensis],flagellin [Desulfomicrobium orale],flagellar hook protein FlgE [Desulfocurvus vexinensis],flagellar hook-associated protein 3 [Desulfocurvus vexinensis],locus=Chr1:2036950:2038839:-,flagellar basal body rod protein FlgG [Desulfocurvus vexinensis],flagellar basal-body rod…
map02020	Two-component system	0.0866847	7	DS_GM003172 DS_GM002031 DS_GM000185 DS_GM000927 DS_GM001609 DS_GM001208 DS_GM002025	flagellar filament 33 kDa core protein [Desulfovibrio sp. A2],flagellin [Desulfomicrobium orale],response regulator [Desulfocurvus vexinensis],chemotaxis protein CheW [Desulfovibrio inopinatus],alkaline phosphatase [Desulfoluna spongiiphila],flagellar biosynthesis anti-sigma factor FlgM [Desulfovibrio cuneatus],flagellar biosynthesis anti-sigma factor FlgM [Desulfovibrio fructosivorans]
map03010	Ribosome	0.365046	5	DS_GM000100 DS_GM003150 DS_GM001228 DS_GM001685 DS_GM000935	locus=Chr1:90825:91190:+,50S ribosomal protein L19 [Desulfovibrio putealis],30S ribosomal protein S15 [Desulfovibrio salexigens],50S ribosomal protein L30 [Desulfocurvus vexinensis],30S ribosomal protein S20 [Desulfocurvus vexinensis]
map02010	ABC transporters	0.772749	4	DS_GM000269 DS_GM000685 DS_GM000266 DS_GM000070	molybdate transport system substrate-binding protein [Desulfovibrio ferrireducens],amino acid ABC transporter substrate-binding protein [Desulfovibrio salexigens],molybdenum ABC transporter, periplasmic molybdate-binding protein [Desulfovibrio salexigens DSM 2638],glycine/betaine ABC transporter ATP-binding protein [Desulfovibrio brasiliensis]
map04621	NOD-like receptor signaling pathway	0.00452615	3	DS_GM003172 DS_GM001071 DS_GM002031	flagellar filament 33 kDa core protein [Desulfovibrio sp. A2],thiol reductase thioredoxin [Desulfocurvus vexinensis],flagellin [Desulfomicrobium orale]
map02026	Biofilm formation - Escherichia coli	0.0165229	3	DS_GM000090 DS_GM001208 DS_GM002025	transcriptional regulator, TraR/DksA family [Desulfovibrio vulgaris str. Miyazaki F],flagellar biosynthesis anti-sigma factor FlgM [Desulfovibrio cuneatus],flagellar biosynthesis anti-sigma factor FlgM [Desulfovibrio fructosivorans]
map03070	Bacterial secretion system	0.0467418	3	DS_GM002752 DS_GM001717 DS_GM000966	signal recognition particle-docking protein FtsY [Desulfovibrio sp. U5L],preprotein translocase subunit SecE [Desulfovibrio frigidus],preprotein translocase subunit SecG [Desulfocurvus vexinensis]
map03060	Protein export	0.0568145	3	DS_GM002752 DS_GM001717 DS_GM000966	signal recognition particle-docking protein FtsY [Desulfovibrio sp. U5L],preprotein translocase subunit SecE [Desulfovibrio frigidus],preprotein translocase subunit SecG [Desulfocurvus vexinensis]
map02024	Quorum sensing	0.411437	3	DS_GM002752 DS_GM001717 DS_GM000966	signal recognition particle-docking protein FtsY [Desulfovibrio sp. U5L],preprotein translocase subunit SecE [Desulfovibrio frigidus],preprotein translocase subunit SecG [Desulfocurvus vexinensis]
map02030	Bacterial chemotaxis	0.503881	3	DS_GM000185 DS_GM000927 DS_GM002477	response regulator [Desulfocurvus vexinensis],chemotaxis protein CheW [Desulfovibrio inopinatus],flagellar motor protein MotB [Desulfocurvus vexinensis]
map05132	Salmonella infection	0.0119563	2	DS_GM003172 DS_GM002031	flagellar filament 33 kDa core protein [Desulfovibrio sp. A2],flagellin [Desulfomicrobium orale]
map04626	Plant-pathogen interaction	0.0366157	2	DS_GM003172 DS_GM002031	flagellar filament 33 kDa core protein [Desulfovibrio sp. A2],flagellin [Desulfomicrobium orale]
map05134	Legionellosis	0.0366157	2	DS_GM003172 DS_GM002031	flagellar filament 33 kDa core protein [Desulfovibrio sp. A2],flagellin [Desulfomicrobium orale]
map02025	Biofilm formation - Pseudomonas aeruginosa	0.0707014	2	DS_GM001208 DS_GM002025	flagellar biosynthesis anti-sigma factor FlgM [Desulfovibrio cuneatus],flagellar biosynthesis anti-sigma factor FlgM [Desulfovibrio fructosivorans]
map04122	Sulfur relay system	0.0707014	2	DS_GM000085 DS_GM002954	sulfite reductase [Desulfovibrio inopinatus],thiamine biosynthesis protein ThiS [Gemmatimonadetes bacterium RBG_16_66_8]
map01503	Cationic antimicrobial peptide (CAMP) resistance	0.111535	2	DS_GM002617 DS_GM001894	RND family efflux transporter, MFP subunit [Desulfovibrio sp. U5L],peptidyl-prolyl cis-trans isomerase A [Nitrospirae bacterium RBG_16_43_11]
map00770	Pantothenate and CoA biosynthesis	0.205177	2	DS_GM002175 DS_GM000923	acetolactate synthase isozyme 1 small subunit [Uliginosibacterium gangwonense],holo-[acyl-carrier-protein] synthase [Desulfocurvus vexinensis]
map00190	Oxidative phosphorylation	1	2	DS_GM001865 DS_GM001855	hypothetical protein [Desulfovibrio inopinatus],NADH-quinone oxidoreductase subunit N [Desulfovibrio sp. L21-Syr-AB]
map00333	Prodigiosin biosynthesis	0.183096	1	DS_GM001582	malonyl CoA-ACP transacylase [Desulfocurvus vexinensis]
map00625	Chloroalkane and chloroalkene degradation	0.183096	1	DS_GM001362	L-threonine dehydrogenase [Halodesulfovibrio spirochaetisodalis]
map00626	Naphthalene degradation	0.183096	1	DS_GM001362	L-threonine dehydrogenase [Halodesulfovibrio spirochaetisodalis]
map00071	Fatty acid degradation	0.236488	1	DS_GM001362	L-threonine dehydrogenase [Halodesulfovibrio spirochaetisodalis]
map02060	Phosphotransferase system (PTS)	0.236488	1	DS_GM000888	putative PTS IIA-like nitrogen-regulatory protein PtsN [Desulfovibrio desulfuricans ND132]
map01220	Degradation of aromatic compounds	0.286456	1	DS_GM001362	L-threonine dehydrogenase [Halodesulfovibrio spirochaetisodalis]
map00350	Tyrosine metabolism	0.333215	1	DS_GM001362	L-threonine dehydrogenase [Halodesulfovibrio spirochaetisodalis]
map00660	C5-Branched dibasic acid metabolism	0.333215	1	DS_GM002175	acetolactate synthase isozyme 1 small subunit [Uliginosibacterium gangwonense]
map05111	Biofilm formation - Vibrio cholerae	0.333215	1	DS_GM003111	hypothetical protein [Deltaproteobacteria bacterium]
map01501	beta-Lactam resistance	0.376967	1	DS_GM002617	RND family efflux transporter, MFP subunit [Desulfovibrio sp. U5L]
map00061	Fatty acid biosynthesis	0.417903	1	DS_GM001582	malonyl CoA-ACP transacylase [Desulfocurvus vexinensis]
map01212	Fatty acid metabolism	0.417903	1	DS_GM001582	malonyl CoA-ACP transacylase [Desulfocurvus vexinensis]
map00290	Valine, leucine and isoleucine biosynthesis	0.52553	1	DS_GM002175	acetolactate synthase isozyme 1 small subunit [Uliginosibacterium gangwonense]
map00900	Terpenoid backbone biosynthesis	0.52553	1	DS_GM001798	undecaprenyl diphosphate synthase [Desulfovibrio vulgaris]
map04112	Cell cycle - Caulobacter	0.52553	1	DS_GM001984	cell division protein FtsW [Desulfocurvus vexinensis]
map00780	Biotin metabolism	0.556869	1	DS_GM001343	adenosylmethionine--8-amino-7-oxononanoate aminotransferase BioA [Alteromonas stellipolaris]
map00500	Starch and sucrose metabolism	0.586176	1	DS_GM000214	hypothetical protein [Desulfovermiculus halophilus]
map03018	RNA degradation	0.586176	1	DS_GM000121	RNA helicase [Spirochaetes bacterium GWF1_49_6]
map00730	Thiamine metabolism	0.613582	1	DS_GM001609	alkaline phosphatase [Desulfoluna spongiiphila]
map00790	Folate biosynthesis	0.613582	1	DS_GM001609	alkaline phosphatase [Desulfoluna spongiiphila]
map00540	Lipopolysaccharide biosynthesis	1	1	DS_GM001719	UDP-3-O-[3-hydroxymyristoyl] N-acetylglucosamine deacetylase [Desulfocurvus vexinensis]

## Sheet: Table S5
Table S5 KEGG analysis of the down-regulated DEPs between biofilm cells on the Q235 surface and planktonic cells.
MapID	MapTitle	Pvalue	Count	GeneIDs	Description
map01120	Microbial metabolism in diverse environments	0.18734	14	DS_GM003230 DS_GM002259 DS_GM001365 DS_GM002258 DS_GM001792 DS_GM002898 DS_GM002526 DS_GM001543 DS_GM002625 DS_GM002006 DS_GM002256 DS_GM002614 DS_GM002955 DS_GM003162	adenylyl-sulfate reductase [Desulfocurvus vexinensis],sulfite reductase, dissimilatory-type subunit alpha [Desulfocurvus vexinensis],disulfide reductase [Desulfovibrio bastinii],sulfite reductase, dissimilatory-type beta subunit [Desulfocurvus vexinensis],fructose-bisphosphate aldolase [Desulfocurvus vexinensis],glutamate--tRNA ligase [Desulfocurvus vexinensis],2-oxoglutarate oxidoreductase [Desu…
map03010	Ribosome	8.23e-05	12	DS_GM001700 DS_GM001681 DS_GM001703 DS_GM001696 DS_GM001697 DS_GM001701 DS_GM001680 DS_GM002141 DS_GM001708 DS_GM002740 DS_GM001248 DS_GM001690	50S ribosomal protein L2 [Desulfocurvus vexinensis],30S ribosomal protein S13 [Desulfomicrobium baculatum],50S ribosomal protein L3 [Desulfocurvus vexinensis],50S ribosomal protein L16 [Halodesulfovibrio spirochaetisodalis],30S ribosomal protein S3 [Desulfovibrio alaskensis],50S ribosomal protein L23 [Desulfocurvus vexinensis],30S ribosomal protein S11 [Desulfovibrio bastinii],50S ribosomal prote…
map01200	Carbon metabolism	0.74289	8	DS_GM001365 DS_GM000182 DS_GM001792 DS_GM002526 DS_GM001543 DS_GM002625 DS_GM002006 DS_GM002955	disulfide reductase [Desulfovibrio bastinii],glycine dehydrogenase (aminomethyl-transferring) [Desulfocurvus vexinensis],fructose-bisphosphate aldolase [Desulfocurvus vexinensis],2-oxoglutarate oxidoreductase [Desulfocurvus vexinensis],formate dehydrogenase-N subunit alpha [Desulfocurvus vexinensis],fumarate hydratase [Halodesulfovibrio spirochaetisodalis],2-oxoacid: ferredoxin oxidoreductase sub…
map00860	Porphyrin and chlorophyll metabolism	0.0482198	4	DS_GM002898 DS_GM002256 DS_GM002614 DS_GM002613	glutamate--tRNA ligase [Desulfocurvus vexinensis],cobyrinic acid a, c-diamide synthase [Desulfocurvus vexinensis],cobyrinic acid a, c-diamide synthase [Desulfovibrio africanus],cobalt-precorrin-6A synthase [Desulfocurvus vexinensis]
map00920	Sulfur metabolism	0.0380256	3	DS_GM003230 DS_GM002259 DS_GM002258	adenylyl-sulfate reductase [Desulfocurvus vexinensis],sulfite reductase, dissimilatory-type subunit alpha [Desulfocurvus vexinensis],sulfite reductase, dissimilatory-type beta subunit [Desulfocurvus vexinensis]
map00630	Glyoxylate and dicarboxylate metabolism	0.100104	3	DS_GM000182 DS_GM001543 DS_GM003162	glycine dehydrogenase (aminomethyl-transferring) [Desulfocurvus vexinensis],formate dehydrogenase-N subunit alpha [Desulfocurvus vexinensis],hypothetical protein [Desulfocurvus vexinensis]
map00520	Amino sugar and nucleotide sugar metabolism	0.223492	3	DS_GM003332 DS_GM003394 DS_GM003371	glucose-1-phosphate cytidylyltransferase [Subdoligranulum sp. 4_3_54A2FAA],locus=Plas1:63388:63594:-,UDP-galactopyranose mutase [Polaribacter sp. Hel1_85]
map00020	Citrate cycle (TCA cycle)	0.414515	3	DS_GM002526 DS_GM002625 DS_GM002006	2-oxoglutarate oxidoreductase [Desulfocurvus vexinensis],fumarate hydratase [Halodesulfovibrio spirochaetisodalis],2-oxoacid: ferredoxin oxidoreductase subunit beta [Desulfocurvus vexinensis]
map00970	Aminoacyl-tRNA biosynthesis	0.444369	3	DS_GM000993 DS_GM001659 DS_GM002898	isoleucine--tRNA ligase [Desulfocurvus vexinensis],aspartyl/glutamyl-tRNA amidotransferase subunit A [Desulfocurvus vexinensis],glutamate--tRNA ligase [Desulfocurvus vexinensis]
map00010	Glycolysis / Gluconeogenesis	0.468116	3	DS_GM001792 DS_GM002526 DS_GM002006	fructose-bisphosphate aldolase [Desulfocurvus vexinensis],2-oxoglutarate oxidoreductase [Desulfocurvus vexinensis],2-oxoacid: ferredoxin oxidoreductase subunit beta [Desulfocurvus vexinensis]
map00680	Methane metabolism	0.724727	3	DS_GM001365 DS_GM001792 DS_GM001543	disulfide reductase [Desulfovibrio bastinii],fructose-bisphosphate aldolase [Desulfocurvus vexinensis],formate dehydrogenase-N subunit alpha [Desulfocurvus vexinensis]
map00240	Pyrimidine metabolism	0.737685	3	DS_GM000880 DS_GM001728 DS_GM001384	CTP synthetase [Desulfocurvus vexinensis],hypothetical protein [Desulfocurvus vexinensis],purine-nucleoside phosphorylase [Desulfocurvus vexinensis]
map00620	Pyruvate metabolism	0.748169	3	DS_GM002526 DS_GM002625 DS_GM002006	2-oxoglutarate oxidoreductase [Desulfocurvus vexinensis],fumarate hydratase [Halodesulfovibrio spirochaetisodalis],2-oxoacid: ferredoxin oxidoreductase subunit beta [Desulfocurvus vexinensis]
map00720	Carbon fixation pathways in prokaryotes	1	3	DS_GM002526 DS_GM002625 DS_GM002006	2-oxoglutarate oxidoreductase [Desulfocurvus vexinensis],fumarate hydratase [Halodesulfovibrio spirochaetisodalis],2-oxoacid: ferredoxin oxidoreductase subunit beta [Desulfocurvus vexinensis]
map00633	Nitrotoluene degradation	0.0437919	2	DS_GM002259 DS_GM002258	sulfite reductase, dissimilatory-type subunit alpha [Desulfocurvus vexinensis],sulfite reductase, dissimilatory-type beta subunit [Desulfocurvus vexinensis]
map00760	Nicotinate and nicotinamide metabolism	0.182963	2	DS_GM000982 DS_GM001384	L-aspartate oxidase [Desulfocurvus vexinensis],purine-nucleoside phosphorylase [Desulfocurvus vexinensis]
map00500	Starch and sucrose metabolism	0.237268	2	DS_GM003332 DS_GM003394	glucose-1-phosphate cytidylyltransferase [Subdoligranulum sp. 4_3_54A2FAA],locus=Plas1:63388:63594:-
map00540	Lipopolysaccharide biosynthesis	0.292394	2	DS_GM001744 DS_GM002784	acyl-[acyl-carrier-protein]--UDP-N-acetylglucosamine O-acyltransferase [Desulfocurvus vexinensis],hypothetical protein [Desulfocurvus vexinensis]
map00650	Butanoate metabolism	0.319864	2	DS_GM002526 DS_GM002006	2-oxoglutarate oxidoreductase [Desulfocurvus vexinensis],2-oxoacid: ferredoxin oxidoreductase subunit beta [Desulfocurvus vexinensis]
map03440	Homologous recombination	0.319864	2	DS_GM001376 DS_GM000110	single-stranded DNA-binding protein [Desulfocurvus vexinensis],primosomal protein N [Desulfocurvus vexinensis]
map00250	Alanine, aspartate and glutamate metabolism	0.677077	2	DS_GM000982 DS_GM002448	L-aspartate oxidase [Desulfocurvus vexinensis],asparagine synthetase B [Desulfocurvus vexinensis]
map00030	Pentose phosphate pathway	0.687461	2	DS_GM001792 DS_GM002955	fructose-bisphosphate aldolase [Desulfocurvus vexinensis],aldehyde ferredoxin oxidoreductase [Desulfocurvus vexinensis]
map02024	Quorum sensing	1	2	DS_GM001337 DS_GM001683	peptide-binding protein [Desulfocurvus vexinensis],preprotein translocase subunit SecY [Desulfovibrio oxyclinae]
map05120	Epithelial cell signaling in Helicobacter pylori infection	0.138187	1	DS_GM001729	peptidase U32 [Desulfocurvus vexinensis]
map00052	Galactose metabolism	0.311025	1	DS_GM003371	UDP-galactopyranose mutase [Polaribacter sp. Hel1_85]
map03410	Base excision repair	0.360689	1	DS_GM003182	DNA-formamidopyrimidine glycosylase [Desulfocurvus vexinensis]
map01503	Cationic antimicrobial peptide (CAMP) resistance	0.489528	1	DS_GM001744	acyl-[acyl-carrier-protein]--UDP-N-acetylglucosamine O-acyltransferase [Desulfocurvus vexinensis]
map03030	DNA replication	0.526518	1	DS_GM001376	single-stranded DNA-binding protein [Desulfocurvus vexinensis]
map00550	Peptidoglycan biosynthesis	0.592779	1	DS_GM002942	phosphatase PAP2 family protein [Desulfocurvus vexinensis]
map00564	Glycerophospholipid metabolism	0.592779	1	DS_GM003097	anaerobic glycerol-3-phosphate dehydrogenase subunit B [Desulfovibrio africanus]
map03018	RNA degradation	1	1	DS_GM002678	hypothetical protein [Desulfocurvus vexinensis]
map03070	Bacterial secretion system	1	1	DS_GM001683	preprotein translocase subunit SecY [Desulfovibrio oxyclinae]
